# Supplementary material for: Development and Validation of PCR Diagnostic Assays for Detection of Avibacterium paragallinarum and Ornithobacterium rhinotracheale
Source: Vet Sci. 2023 Dec 22;11(1):7. doi: 10.3390/vetsci11010007 (PMC10819020; doi:10.3390/vetsci11010007)
Supplement: Supplementary file 1 [file vetsci-11-00007-s001.zip]

Archive with 1 entries (1 files):
- vetsci-2695919-supplementary.pdf
